# Supplementary material for: Dietary Branched-Chain Amino Acids and Hyper-LDL-Cholesterolemia: A Case–Control Study Using Interpretable Machine-Learning Models in Chinese Children and Adolescents
Source: Nutrients. 2025 Oct 18;17(20):3280. doi: 10.3390/nu17203280 (PMC12567327; doi:10.3390/nu17203280)
Supplement: Supplementary file 1 [file nutrients-17-03280-s001.zip]

Archive with 1 entries (1 files):
- nutrients-3888392-supplementary.pdf
